# Supplementary material for: Massive Multiplexing of Spatially Resolved Single Neuron Projections with Axonal BARseq
Source: bioRxiv. 2023 Feb 18:2023.02.18.528865. Preprint. [Version 1] doi: 10.1101/2023.02.18.528865 (PMC9949159; doi:10.1101/2023.02.18.528865)
Supplement: Supplement 2 [file media-2.xlsx]

## Sheet: Reagents
	Cat number	Vendor
Sample preparation
Hyberization chamber (HybriWell Sealing System)	HBW2222FL	Grace bio-labs
Pepsin	P7012	Sigma
RiboLock RNase Inhibitor	EO0381	Thermo
BSA	B9000S	NEB
SuperScript IV	18090200	Thermo
RevertAid H Minus Reverse Transcriptase	EP0452	Thermo
RNAse H	Y9220L	Enzymatics
BS(PEG)9	21582	Thermo
Ampligase DNA Ligase	A0110K	Lucigen
Ampligase 10X Reaction Buffer	A1905B	Lucigen
Phusion High-Fidelity DNA Polymerase	F-530L	Thermo
Aminoallyl-dUTP Solution (50 mM)	R1101	Thermo
EquiPhi29 DNA Polymerase	A39392	Thermo
Immunohistochemistry
vGlut2 antibody	135 403	SYSY
Goat anti-Rabbit IgG (H+L) Secondary Antibody, Alexa Fluor® 647 conjugate	A-21245	Invitorgen
In situ sequencing
HiSeq Rapid SBS Kit v2	15059958	Illumina
Iodoacetamide	90034	Thermo
FISH
RNAscope® Probe- EGFP	400281	ACDbio
RNAscope® Fluorescent Multiplex Detection Reagents	320851	ACDbio
Updated: 02052023

## Sheet: Oligos
Name	Sequence (5' --> 3')	Note
XC1215	/5AmMC12/T+AC+AG+CT+AG+CG+GT+GGTCGTACCTCACGACG	RT primer
XC1164	/5phos/gtactgcggccgctacctaaTCCTCTATGATTACTGACTGCGTCTATTTAGTGGAGCCATTGCTATCTTCTTacacgacgctcttccgatct	Padlock
XC92	/5TYE563/CCTCTATGATTACTGACTGCGTCTa	Probe
LYO5	/5phos/gtactgcggccgctacctaaTCCTCTATGATTACTGACTGCGTCTATTTAGTGGAGCCATTGCTATCTTCTTacgacgctcttccgatct	Padlock
LYO23	CTGACTGCGTCTATTTAGTGGAGCCATTGCTATCTTCTTacgacgctcttccgatct	Sequencing primer
Updated: 02052023

## Sheet: Optics
Imaging channels	Laser	Excitation filter	Dichoric	Emission filter
DAPI	405	zet402/468/555/640	zt402/468/555/640rpc-uf2	zet402/468/555/640m
GFP	470	zet402/468/555/640	zt402/468/555/640rpc-uf2	FF01-525/30-25
Atto 550	555	zet402/468/555/640	zt402/468/555/640rpc-uf2	FF01-585/11-25
Alexa 647	640	zet402/468/555/640	Di03-R635-t1	FF01-676/29-25
Illumina G	520	zet443-518x	zt443-518rpc-uf2	FF01-565/24-25
Illumina T	555	zet402/468/555/640	zt402/468/555/640rpc-uf2	FF01-585/11-25
Illumina A	640	zet402/468/555/640	Di03-R635-t1	FF01-676/29-25
Illumina C	640	zet402/468/555/640	Di03-R635-t1	FF01-725/40-25
Updated: 02052023
